# Supplementary material for: Synthesis and Characterization of Water-Soluble EDTA-Crosslinked Poly-β-Cyclodextrins Serving as Ion-Complexing Drug Carriers
Source: Materials (Basel). 2026 Jan 5;19(1):207. doi: 10.3390/ma19010207 (PMC12786845; doi:10.3390/ma19010207)
Supplement: Supplementary file 1 [file materials-19-00207-s001.zip]

Archive with 1 entries (1 files):
- materials-4025759-supplementary.pdf
